# Supplementary material for: Effect of body mass index and cholesterol‐rich apolipoprotein‐B‐containing lipoproteins on clinical outcome in NSCLC patients treated with immune checkpoint inhibitors‐based therapy: A retrospective analysis
Source: Cancer Med. 2024 May 31;13(11):e7241. doi: 10.1002/cam4.7241 (PMC11140693; doi:10.1002/cam4.7241)
Supplement: Supplementary file 2 — Figure S1. [file CAM4-13-e7241-s002.zip]

Archive with 2 entries (2 files):
- cam47241-sup-0002-FigureS1 .pdf
- Figure S1 Caption.docx
